# Supplementary material for: Infectivity and Drug Susceptibility Profiling of Different Leishmania-Host Cell Combinations
Source: Pathogens. 2020 May 20;9(5):393. doi: 10.3390/pathogens9050393 (PMC7281264; doi:10.3390/pathogens9050393)
Supplement: Supplementary file 1 [file pathogens-09-00393-s001.zip]

Archive with 2 entries (2 files):
- LeishHostDrug_Sup Figure_Revision.PPTX
- LeishHostDrug_Tables_Revision.DOCX
